# Supplementary material for: Regulation of Expression of the TIR-Containing Protein C Gene of the Uropathogenic Escherichia coli Strain CFT073
Source: Pathogens. 2021 May 1;10(5):549. doi: 10.3390/pathogens10050549 (PMC8147327; doi:10.3390/pathogens10050549)
Supplement: Supplementary file 1 [file pathogens-10-00549-s001.zip]

Archive with 1 entries (1 files):
- pathogens-1036169-supplementary.pdf
